# Supplementary material for: Spontaneous phenotypic suppression of GacA-defective Vibrio fischeri is achieved via mutation of csrA and ihfA
Source: BMC Microbiol. 2015 Sep 16;15:180. doi: 10.1186/s12866-015-0509-2 (PMC4573307; doi:10.1186/s12866-015-0509-2)
Supplement: Additional file 1: — The predicted mutations in VCW2E2 when Aligned to ES114 reference strain. Predicted mutation of strain VCW2E2 compared to the reference identified as genomic position by sequence ID and nucleotide position, followed by the nucleotide change, annotation of allele variation and gene and gene description of gene affected. Evidence of ancestral allele, if applicable, is provided by a list of the top Basic Local Alignment Search Tool results [49] to the allele variant. If no evidence exists, a description of whether the allele was confirmed as mutated or not confirmed is provided. Primers along with annealing temperatures and elongation times for Sanger re-sequencing of the alleles are listed. (XLSX 35 kb) [file 12866_2015_509_MOESM1_ESM.xlsx]

## Sheet: Additional Table 1
Sequence ID	Nucleotide Position	Nucleotide Change	Annotation of Allele Variation	Gene	Gene Description	Evidence of Ancesteral Allele*	Primers for Resequencing Allele	Annealing Temperature	Amplicon Length/Elongation Time
NC_006840	1376442	C --> G	R60G (CGT --> GGT)	ihfA	integration host factor subunit alpha	None, unique to strain VCW2E2	IhfA F1 5' GGTTGGCATACACTGTCATTAG 3' IhfA R1 5' TCACACGGCTTCTCTCTTG 3'	54°C	447 bp/ 30s
NC_006840	1924836	О”3 bp	coding (1052-1054/1683 nt)	fadD	long-chain-fatty-acid--CoA ligase	Mutation not confirmed by Sanger Resquencing	FadD F1 5' GGTCGTAACCTGCTTATCAC 3' FadD R1 5' ACTCACCCAACCGTCTTC 3'	52°C	480 bp/30s
NC_006840	276751	G-->.	coding (2821/2859 nt)	hepA	ATP-dependent helicase HepA	Vibrio fischeri SR5 (WP_005417288.1), Vibrio fischeri MJ11 (WP_005417288.1), Aliivibrio wodanis (WP_045103027.1|), Aliivibrio logei (WP_017021534.1).	HepA F1 5' ATGATGGATGGTAAAGGTAATGA 3' HepA R1 5' ATGCGTTAGACGGTACTGAAA 3'	55°C	720 bp/45s
NC_006840	1137573	+AA	coding (32/876 nt)	trpE	component I of anthranilate synthase	Vibrio fischeri MJ11 (WP_012533759.1), Vibrio fischeri SR5 (WP_005418773.1), Vibrio fischeri (WP_017018226.1), Aliivibrio salmonicida (CAQ78839.1).	TrpE F1 5' AAGGTACGCTTTTTTCCCA 3' TrpE R1 5' TTCGGTTCTGAGTTGCCC 3'	55°C	648 bp/40s
NC_006840	235195	T --> C	R151G (AGA --> GGA)	menA	1,4-dihydroxy-2-naphthoate octaprenyltransferase	Vibrio fischeri MJ11 (WP_012532699.1), Vibrio fischeri SR5 (WP_005417183.1), Aliivibrio wodanis AWOD1 (WP_045103072.1), Photobacterium iliopiscarium (WP_045035937.1).
NC_006840	251159	T --> A	L578H (CTC-->CAC)	fusA	elongation factor G	Vibrio fischeri MJ11 (WP_005417215.1), Aliivibrio logei (WP_017020396.1), Aliivibrio salmonicida (WP_012549147.1), Aliivibrio wodanis (WP_045103055.1).
NC_006840	1008238	C --> A	R83L (CGT --> CTT)	gapA	glyceraldehyde-3-phosphate dehydrogenase	Vibrio fischeri MJ11 (WP_005418545), Vibrio vulnificus (WP_011080938.1), Photobacterium profundum (WP_006233021), Vibrio orientalis (WP_004413370.1).
NC_006840	1284318	+A	coding (1493/1548 nt)	ycbB	carboxypeptidase	Vibrio fischeri MJ11, Aliivibrio wodanis AWOD1, Aliivibrio salmonicida LFI1238.
NC_006840	1555403	C --> A	S115Y (TCC --> TAC)	mobB	bifunctional molybdopterin-guanine dinucleotide biosynthesis protein MobB/MoeA	Vibrio fischeri (WP_017019241.1), Vibrio fischeri MJ11 (WP_012533977.1), Vibrio fischeri SR5 (WP_005419420.1), Aliivibrio wodanis (WP_045101967.1).
NC_006840	1778559	T --> C	K244E (AAA --> GAA)	hisP	histidine/lysine/arginine/ornithine transporter subunit	Vibrio fischeri MJ11 (WP_005419849.1), Vibrio fischeri SR5 (WP_005419849.1), Vibrio fortis (WP_032549478.1), Aliivibrio wodanis (WP_045102369.1).
NC_006840	1984057	A --> T	S25R (AGT --> AGA)	yciM	tetratricopeptide repeat protein	Vibrio fischeri SR5 (WP_005420159.1), Vibrio fischeri (WP_017020085.1), Vibrio fischeri MJ11 (WP_012533414.1), Aliivibrio wodanis (WP_045102543.1).
NC_006840	2183089	C --> G	G671A (GGT --> GCT)	yaeT	outer membrane protein assembly factor YaeT	Vibrio fischeri (WP_017019012.1), Vibrio fischeri MJ11 (WP_012534273.1), Vibrio fischeri SR5 (WP_005420546.1), Aliivibrio wodanis (WP_045102726.1).
NC_006840	2298390	∆1 bp	coding (34/945 nt)	metA	homoserine O-succinyltransferase	Vibrio fischeri MJ11 (WP_005420682.1), Vibrio fischeri SR5 (WP_005420682.1), Vibrio logei (WP_017021317.1), Vibrio wodanis (WP_045102785.1).
NC_006840	2687524	C --> A	P89Q (CCA --> CAA)	ghrA	2-ketoacid reductase	Vibrio fischeri MJ11 (WP_005421297.1),Vibrio fischeri (WP_017019294.1), Vibrio fischeri SR5 (WP_012533072.1), Aliivibrio logei (WP_017023484.1).
NC_006840	2856605	+T	coding (806/810 nt)	aroE	shikimate 5-dehydrogenase	Vibrio fischeri MJ11 (WP_012532807.1), Vibrio fischeri SR5 (WP_005421514.1), Vibrio fischeri (WP_017018071.1), Vibrio salmonicida (WP_012548979.1).
NC_006841	53156	∆3 bp	coding (2659-2661/3066 nt)	VF_A0046	acriflavin resistance plasma membrane protein	Vibrio fischeri MJ11 (WP_012535312.1), Vibrio fischeri (WP_017019928.1), Vibrio fischeri SR5 (WP_005421806.1), Aliivibrio wodanis (WP_045103501.1).
NC_006841	339595	A --> G	C274C (TGT-->TGC)	sapF	peptide transport system ATP-binding protein SapF	Vibrio fischeri SR5 (WP_005422269.1), Vibrio fischeri MJ11 (WP_012534873.1), Aliivibrio logei (WP_017021861.1), Aliivibrio wodanis (WP_045103650.1).
NC_006841	425207	T --> C	L337P (CTT --> CCT)	VF_A0376	hypothetical protein	Vibrio fischeri (WP_017020249.1), Vibrio fischeri MJ11 (WP_012535626.1), Vibrio fischeri SR5 (WP_005422408.1), Aliivibrio logei (WP_017020899.1).
NC_006841	1289863	+2 bp-->TT	coding (230-231/798 nt)	ybiV	hydrolase	Vibrio fischeri MJ11 (WP_012535578.1), Vibrio fischeri (WP_017018923.1), Vibrio fischeri SR5 (WP_005423861.1), Aliivibrio wodanis (WP_045104468.1).
NC_006840	1965230	G-->.	coding (17/915 nt)	fabD	malonyl-CoA:(acyl carrier protein) S-malonyltransferase	Vibrio fischeri MJ11 (WP_012532989.1), Vibrio fischeri SR5 (WP_005420126.1), Vibrio fischeri (WP_017020093.1), Aliivibrio logei (WP_017022101.1).
*top 4 of dozens
